# Supplementary material for: Meiosis-specific distal cohesion site decoupled from the kinetochore
Source: Nat Commun. 2025 Mar 3;16:2116. doi: 10.1038/s41467-025-57438-w (PMC11876576; doi:10.1038/s41467-025-57438-w)
Supplement: Supplementary file 4 — Source Data [file 41467_2025_57438_MOESM4_ESM.xlsx]

## Sheet: Fig. 2a
	mitosis, standard
	(mm)	PMsat																														HEC1
	0.19342	0.342358	0.344934	0.078227																0.012881	0.077752		0.045534	0.027328								0.748133	0.194366	0
	0.2579	0.409613	0.214683	0					0.074707		0.605688							0.135707		0.047	0.059213	0.007383	0.052673	0.040897	0							0.849859	0.129589	0.090638			0		0.142424		0.121465							0.055759
	0.32237	0.383773	0.118196	0.007386		0	0.014348	0.266584	0	0.032181	0.664497							0.126745		0.094632	0.045182	0.015995	0.076894	0.071279	0.00215							0.875494	0.139876	0.242533		0	0.088089	0.341967	0.296956	0.176173	0.224972							0.060832
	0.38685	0.384293	0.12854	0.140112		0.051564	0	0.219146	0.070973	0.119378	0.563143					0.075221		0.077445	0.200946	0.185128	0.040466	0.030399	0.110353	0.143702	0.01505		0					0.718004	0.187727	0.38672		0.055584	0.188766	0.570157	0.441059	0.396409	0.505792					0.111724		0.219517	0
	0.45132	0.297113	0.064296	0.336763	0	0.177162	0.021816	0.099325	0.244086	0.086489	0.735703			0.044874	0	0.055019	0.036043	0.148327	0.183414	0.30914	0.058037	0.053329	0.194639	0.275063	0.089311		0.082857			0.274415		0.804723	0.231018	0.472127	0	0.179944	0.365674	0.685099	0.534153	0.632746	0.792913				0.388646	0.037119	0.488818	0.44329	0.003378
	0.5158	0.216119	0.088912	0.569298	0.160123	0.301778	0.026807	0.00454	0.490856	0.165136	0.712062	0.00073	0.216628	0	0.017727	0	0.043603	0.110458	0.092082	0.462164	0.082014	0.113545	0.206524	0.484662	0.144881	0	0.159006		0	0.349895		0.860279	0.390365	0.523938	0.178366	0.362583	0.589742	0.862657	0.563122	0.937345	1	0.000786	0.473783		0.387829	0.018809	0.693821	0.709072	0.027212
	0.58027	0.273261	0	0.921152	0.342544	0.479516	0.090333	0	0.637256	0.380659	0.954409	0	0.36864	0.086072	0.099536	0.148619	0.081871	0.222604	0.217351	0.634053	0.146046	0.239019	0.306364	0.712064	0.154754	0.141264	0.340067	0	0.049541	0.440594		0.99681	0.513513	0.44178	0.440191	0.561098	0.846515	0.840653	0.568238	1	0.967997	0.008771	0.578008		0.413208	0.346984	0.921963	0.980124	0.072579
	0.64474	0.413749	0.27044	0.996891	0.616366	0.653037	0.132359	0.027631	0.777392	0.592115	1	0.021717	0.377653	0.110829	0.231418	0.164033	0.155707	0.413684	0.227259	0.780399	0.251193	0.433923	0.39157	0.888963	0.160789	0.370111	0.528133	0.110824	0.187726	0.459281		1	0.762245	0.439458	0.653745	0.674038	0.990089	0.980328	0.47775	0.809549	0.608793	0.139318	0.722802	0	0.70139	0.721959	1	1	0.295146
	0.70922	0.597494	0.206534	0.8556	0.838937	0.837375	0.276323	0.121308	0.852168	0.639044	0.813801	0.121176	0.547716	0.202106	0.30605	0.223746	0.400618	0.650589	0.272153	0.864501	0.379706	0.661063	0.474144	0.98699	0.206984	0.510241	0.725956	0.275589	0.368703	0.55655		0.864439	0.750675	0.465741	0.92404	0.694304	1	0.982918	0.348613	0.544306	0.288378	0.407872	0.994645	0.259132	0.881696	1	0.710395	0.785818	0.470391
	0.77369	0.715762	0.405623	0.632653	0.835009	0.920028	0.350048	0.296535	1	0.683677	0.734691	0.245042	0.643817	0.294227	0.448766	0.377498	0.758587	0.627686	0.402475	0.942291	0.54278	0.816864	0.522205	0.991651	0.257081	0.756141	0.932427	0.447389	0.470299	0.697212		0.508464	0.557463	0.466621	0.805041	0.606947	0.852317	1	0.202375	0.255782	0.095416	0.73109	0.929102	0.641562	1	0.788147	0.485566	0.500088	0.627083
	0.83817	0.771042	0.728886	0.557044	0.997209	0.987042	0.511296	0.458501	0.933456	0.936327	0.69053	0.447376	0.731873	0.335277	0.639212	0.647258	1	0.749818	0.440353	0.967642	0.723938	0.903286	0.593174	0.939767	0.392389	0.862888	1	0.654416	0.661326	0.799936		0.245578	0.352548	0.351989	0.80534	0.414015	0.506311	0.843195	0.145146	0.129401	0.026813	0.760154	0.628455	0.869316	0.967666	0.483983	0.243331	0.231214	0.88589
	0.90264	0.889789	0.988894	0.55843	0.953533	1	0.567781	0.645818	0.834913	0.961938	0.843111	0.67193	0.968874	0.422235	0.774129	0.696894	0.826054	0.936916	0.486682	1.00018	0.865605	0.93377	0.727435	0.847827	0.574297	1	0.93146	0.714379	0.821769	0.914563		0.162819	0.177243	0.211727	0.685356	0.316823	0.266034	0.469583	0.108571	0.013692	0	0.65003	0.397654	1	0.972153	0.242878	0.063562	0.104175	1
	0.96712	0.904861	0.943827	0.625315	1	0.960358	0.65154	0.739577	0.775091	1	0.737034	0.860107	1	0.458724	0.946056	0.639833	0.475912	0.939726	0.670466	0.970027	0.951091	0.987884	0.884866	0.779545	0.715359	0.951632	0.807629	0.777065	0.970322	0.915466		0.072085	0.079888	0.106109	0.540556	0.239592	0.110689	0.244448	0.119321	0	0.022143	0.480208	0.19961	0.995991	0.643435	0.171505	0.011852	0.011697	0.537383
	1.03159	0.979071	1	0.613671	0.988286	0.856611	0.682067	0.776854	0.740832	0.976558	0.432176	1	0.866262	0.491397	1	0.774861	0.376231	1	0.780474	0.9364	0.987248	0.998702	0.989423	0.737416	0.845323	0.982423	0.816289	0.8423	1	0.961785		0.051443	0.016115	0.044669	0.331643	0.10468	0.172705	0.072272	0.087603	0.016017	0.040513	0.206028	0.094931	0.694333	0.5408	0.120936	0.003321	0	0.381073
	1.09607	1	0.902749	0.75675	0.935022	0.841786	0.838185	0.808064	0.893411	0.906923	0.570398	0.973947	0.656686	0.622117	0.987071	0.685486	0.342756	0.931053	0.806149	0.932771	1.00002	0.978801	1.00228	0.746068	0.924168	0.913969	0.763349	0.908238	0.941718	1		0.062063	0	0.088576	0.389799	0.065905	0.228639	0	0	0.025498	0.041358	0.089428	0.069939	0.376217	0.336548	0.014268	0.059549	0.014711	0.223981
	1.16054	0.857863	0.929568	0.850678	0.905596	0.836787	1	0.92743	0.919492	0.789805	0.568021	0.941275	0.489055	0.881724	0.929504	0.838643	0.364848	0.884764	0.816483	0.936743	0.951922	0.86781	0.904952	0.791868	0.964371	0.884177	0.844337	0.978172	0.932891	0.867933		0.026632	0.028397	0.063378	0.617075	0.021602	0.235859	0.064387	0.018444	0.035221	0.066534	0	0.012931	0.133646	0.242649	0.015721	0	0.030619	0.126027
	1.22501	0.786883	0.95478	0.888293	0.837072	0.814342	0.987335	0.952103	0.973565	0.519757	0.616448	0.910917	0.376333	1	0.816877	0.926704	0.384558	0.726346	1	0.975088	0.884066	0.724739	0.771267	0.884237	1	0.828703	0.840351	1	0.854107	0.850598		0	0.083191	0.100187	0.930615	0.051531	0.244907	0.143245	0.002633	0.024281	0.036002	0.015604	0.19447	0.009734	0.18046	0.090186	0.033563	0.025885	0.139703
	1.28949	0.670336	0.775112	0.992881	0.722646	0.786232	0.95919	1	0.97723	0.383281	0.766069	0.883897	0.326745	0.770538	0.718956	0.856107	0.464762	0.454451	0.925151	0.994479	0.782093	0.609239	0.690356	0.954858	0.943074	0.798324	0.731818	0.954257	0.773031	0.802727		0.020896	0.132036	0.152332	0.925542	0.108319	0.326358	0.309606	0.083026	0.066172	0.044984	0.180138	0.379995	0.061495	0.296746	0	0.068814	0.017529	0.114737
	1.35396	0.636214	0.861311	1	0.647297	0.732446	0.851672	0.985353	0.913751	0.382927	0.752364	0.714173	0.269917	0.830289	0.661443	0.933213	0.495593	0.390063	0.628403	1.01701	0.631433	0.495625	0.667291	1.00014	0.898317	0.591086	0.739824	0.882825	0.695431	0.613948		0.065769	0.094722	0.239316	1	0.206676	0.398065	0.383028	0.119294	0.214859	0.142769	0.564525	0.791509	0.028926	0.250422	0.149388	0.205927	0.091412	0.400744
	1.41844	0.679024	0.712135	0.97827	0.398591	0.667262	0.759713	0.929927	0.758501	0.384997	0.677045	0.592721	0.183377	0.632771	0.523599	0.990635	0.443675	0.377697	0.42536	0.999981	0.495371	0.372857	0.650158	0.945876	0.76478	0.587381	0.693074	0.725642	0.498727	0.547286		0.050817	0.115965	0.463906	0.834139	0.34922	0.580875	0.361234	0.25884	0.363724	0.24909	0.898329	0.971428	0.04798	0.131147	0.241148	0.362841	0.244402	0.691743
	1.48291	0.752121	0.616114	0.77626	0.348528	0.571018	0.771234	0.930651	0.596471	0.317176	0.64799	0.396782	0.059981	0.265759	0.375822	1	0.314894	0.425447	0.341193	0.946646	0.36538	0.251557	0.611168	0.82087	0.69227	0.480804	0.670215	0.559478	0.272461	0.375142		0.063948	0.157252	0.676939	0.588222	0.626434	0.791237	0.483439	0.48586	0.626801	0.50182	1	1	0.101794	0.018333	0.557239	0.783217	0.412037	0.801445
	1.54739	0.813888	0.59654	0.563968	0.218997	0.398156	0.675738	0.894223	0.435121	0.205794	0.495904	0.206339	0.041158	0.136768	0.220638	0.836836	0.167915	0.263808	0.151874	0.86199	0.236026	0.16065	0.52948	0.605963	0.60441	0.333199	0.623487	0.404365	0.192095	0.29487		0.127397	0.250983	0.827204	0.312343	0.874712	0.85324	0.491362	0.659368	0.838698	0.637855	0.871812	0.836093	0.173718	0	0.601947	0.956292	0.695936	0.768783
	1.61186	0.928583	0.357066	0.362941	0.187366	0.234343	0.609025	0.77037	0.282381	0	0.231863	0.1026	0.043737	0.09066	0.109269	0.641898	0.028995	0.208733	0.133806	0.772092	0.154221	0.093908	0.414694	0.408024	0.54541	0.257136	0.577967	0.276506	0.127968	0.202677		0.259841	0.427364	1	0.16731	1	0.74731	0.671718	0.898536	0.927953	0.662393	0.5485	0.553213	0.48042	0.020515	0.691423	0.782415	0.900906	0.703778
	1.67634	0.863929	0.283133	0.295878	0.122431	0.129586	0.608275	0.59983	0.187897	0.003367	0.160787	0.056738	0.148448	0.082518	0.015632	0.500548	0.066392	0	0.093012	0.665599	0.09256	0.063098	0.300687	0.260233	0.440477	0.238227	0.544795	0.238598	0.058993	0.108514		0.455055	0.933505	0.902884	0.055272	0.878307	0.524319	0.771631	0.996746	0.883628	0.479631	0.292994	0.21076	0.685294	0.042315	0.810842	0.483395	0.943431	0.565292
	1.74081	0.590018	0.306325	0.207098		0.032396	0.5943	0.431225	0.119442	0.047265	0.005089		0			0.44966	0	0.046105	0.00592	0.522588	0.048136	0.033659	0.183448	0.154142	0.461867				0.012288	0.079573		0.573453	1	0.604395		0.635479	0.309507	0.874429	1	0.66998	0.278372		0	0.525598		0.763987	0.250093	0.846468	0.386812
	1.80528	0.304438	0.034665	0.083675		0.029473	0.420564	0.286871	0.177164	0.037636	0					0.33416	0.031929	0.058043	0.015427	0.370122	0.029144	0.014223	0.083471	0.09651	0.449333							0.858793	0.922162	0.335098		0.284458	0.157982	0.728112	0.921503	0.421735	0.147632			0.307775		0.594706	0.181214	0.599974	0.237644
	1.86976	0.179032	0.011407	0.133947			0.317261	0.135325		0.08726								0.088867	0.035647	0.231649	0.007277	0	0.030152	0.056979	0.53066							0.935627	0.820578	0.184564				0.662963		0.27438				0.07261				0.37148	0.085214
	1.93423	0.063655	0.038961	0.141753				0.035931										0.133143	0	0.128307	-0.00256		0.002523	0.030029								0.679601	0.434028	0.132743				0.420412										0.233666	0.099128
	1.99871	0.031167	0.223401	0.154321																0.05777			2.53e-05									0.406439	0.200004	0.133455
	2.06318																			0.02619
	2.12766																			0.006976
	mitosis dual PMsat, telomeric
	(mm)	PMsat												HEC1
	0	0.024749												0.027908
	0.06447	0.049545				0.031628								0.03321
	0.12895	0.096801	0.077948		0.270022	0.211354								0.028443		0.049289	0.029415	0.055685	0.009165	0.083174
	0.19342	0.165615	0.137205	0.066187	0.202973	0.346395								0.026692	0.155326	0.08876	0.108231	0.056731	0.083975	0.099183
	0.2579	0.258614	0.264677	0.106277	0.166821	0.515752								0.027268	0.188913	0.076059	0.139678	0.052204	0.043507	0.211143
	0.32237	0.357014	0.468108	0.156608	0.18355	0.769516		0.457029	0	0	0.010208			0.025411	0.210657	0.075747	0.068971	0.045926	5.2e-07	0.250619
	0.38685	0.463586	0.688142	0.253541	0.267491	0.92625	0.192527	0.502669	0.070056	0.283588	0.05102			0.020495	0.174125	0.072813	0.085256	0.038936	0.117976	0.277261	0	0.034445		0
	0.45132	0.54202	0.870824	0.442401	0.368283	1	0.416507	0.588991	0.177217	0.459487	0.104807			0.021106	0.117292	0.127464	0.067114	0.035871	0.050816	0.248382	0.003369	0.060857		0.00906
	0.5158	0.628729	0.986362	0.697935	0.474736	0.918873	0.653248	0.66535	0.34603	0.631825	0.170608			0.013501	0.101668	0.094933	0.090701	0.018121	0.090895	0.224421	0.061581	0.04523		0.112399
	0.58027	0.67953	1.02296	0.890617	0.501245	0.874297	0.823916	0.648685	0.539225	0.739283	0.243375			0.008041	0.087972	0.068218	0.118507	0.014387	0.134846	0.219215	0.154039	0.023039	0.172873	0.14511
	0.64474	0.715164	1.01791	0.993015	0.494093	0.839509	0.851114	0.685043	0.692456	0.78371	0.284584			0.002303	0.127158	0.04934	0.068265	0.027985	0.087524	0.204913	0.182504	0.01328	0.124408	0.206999
	0.70922	0.785422	1.02322	0.965807	0.449613	0.661145	0.904892	0.730025	0.879903	0.66103	0.282456			0	0.100314	0.060686	0.093492	0.045089	0.067802	0.207808	0.240074	0.051887	0.091278	0.183817	0.006207
	0.77369	0.829586	1.04866	0.829962	0.376642	0.559105	0.97504	0.681243	0.988267	0.574817	0.249987			0.002833	0.090435	0.075067	0.082677	0.037634	0.055057	0.193806	0.278306	0.05127	0.110482	0.176773	0
	0.83817	0.935185	1.00113	0.695291	0.244487	0.464971	1	0.516771	1	0.503933	0.201486			0.008641	0.089853	0.088771	0.127154	0.042083	0.124357	0.200334	0.361307	0.042769	0.040843	0.152153	0.122621
	0.90264	0.983245	0.927247	0.608384	0.171264	0.433021	0.987184	0.267725	0.955276	0.388131	0.087929			0.013891	0.099482	0.096499	0.147321	0.0817	0.07441	0.164672	0.321326	0.046456	0.020493	0.438769	0.28335
	0.96712	0.99501	0.879146	0.488713	0.139978	0.412415	0.984756	0.147554	0.877895	0.325319	0.015488			0.020404	0.057678	0.088852	0.171322	0.075043	0.048922	0.13647	0.25241	0.029183	0.021117	0.607807	0.194858
	1.03159	0.875783	0.852982	0.392118	0.095976	0.360199	0.997063	0.046834	0.74493	0.324795	0			0.03629	0.072942	0.068152	0.212643	0.072434	0.041829	0.144355	0.223016	6.77e-05	0.043035	0.685882	0.236491
	1.09607	0.734573	0.827388	0.355879	0.065107	0.367935	0.939054	0	0.581016	0.545345	0.041086			0.048393	0.067553	0.041503	0.176582	0.064627	0.051961	0.127299	0.165812	0.011847	0.079917	0.620975	0.232579
	1.16054	0.61144	0.84984	0.345788	0.025431	0.342861	0.727506	0.032859	0.456713	0.706683	0.159484			0.049232	0.104173	0.064844	0.193899	0.063547	0.075401	0.098762	0.127289	0	0.137628	0.565701	0.162067
	1.22501	0.543668	0.863324	0.353482	0.0247	0.321476	0.652726	0.21162	0.515583	0.858216	0.389349			0.031735	0.069871	0.104523	0.139336	0.058384	0.070902	0.088339	0.146393	0.024942	0.127327	0.549671	0.179918
	1.28949	0.554735	0.91233	0.40291	0.046629	0.246053	0.655495	0.384108	0.683511	0.95971	0.655744			0.012398	0.116039	0.096616	0.077545	0.058138	0.033744	0.145969	0.119601	0.028231	0.134722	0.496176	0.225487
	1.35396	0.64097	0.967528	0.406352	0.042316	0.21237	0.724552	0.615192	0.848365	1	0.874694			0.007579	0.133354	0.075063	0.074524	0.040191	0.078271	0.043266	0.079336	0.085992	0.143745	0.482935	0.286943
	1.41844	0.681526	0.984601	0.451954	0.062219	0.293807	0.909226	0.733735	0.919484	0.856463	1			0.014028	0.154034	0.099578	0.081417	0.041402	0.14803	0.018421	0.09932	0.069518	0.114133	0.436139	0.297729
	1.48291	0.753671	1.01654	0.488183	0.095688	0.362647	0.964958	0.840673	0.940785	0.790018	0.969614			0.010719	0.176758	0.106446	0.097987	0.049673	0.15495	0.045411	0.077524	0.105029	0.101138	0.366617	0.399317
	1.54739	0.805715	1.03341	0.537502	0.177735	0.376067	0.884771	0.818483	0.930571	0.728526	0.811608			0.005809	0.176482	0.087442	0.109778	0.090695	0.110342	0.064005	0.085317	0.092126	0.07238	0.303321	0.558421
	1.61186	0.82677	1.04157	0.576236	0.342263	0.471806	0.952289	1	0.896917	0.537681	0.617263			0.005482	0.170788	0.066625	0.061717	0.146393	0.056526	0.016897	0.103588	0.116689	0.116763	0.24138	0.48816
	1.67634	0.826905	0.979571	0.606131	0.582788	0.499237	0.8823	0.99646	0.802822	0.322483	0.387181			0.011558	0.122352	0.061252	0.076718	0.169529	0.063378	0	0.08438	0.066456	0.10475	0.21378	0.480355
	1.74081	0.773342	0.877548	0.689602	0.878271	0.533181	0.823377	0.928394	0.668955	0.10827	0.217309			0.021829	0.095154	0.044082	0.022627	0.174501	0.053491	0.022112	0.094329	0.037251	0.07099	0.126753	0.418613
	1.80528	0.720366	0.730708	0.705829	0.999619	0.456816	0.72604	0.629836	0.497224					0.017684	0.084468	0.028794	0.062062	0.181647	0.048686	0.027398	0.060883	0.059613	0	0.162099	0.355848
	1.86976	0.596997	0.543203	0.63336	0.870135	0.385499	0.752228	0.458844	0.303546					0.024644	0.097668	0.038287	0.103863	0.154321	0.070028	0.071239	0.092712	0.105904	0.006867		0.293835
	1.93423	0.456529	0.399609	0.497378	0.676073	0.367654	0.647164	0.088246	0.178849					0.035422	0.070298	0.067747	0.035254	0.110506	0.109231	0.079734	0.099548	0.074338	0.021244		0.275401
	1.99871	0.381195	0.379373	0.334679	0.507539	0.325283	0.451989							0.036626	0.067417	0.101108	0.070232	0.074853	0.139958	0.096591	0.064	0.097682	0.010013		0.197806
	2.06318	0.270026	0.48078	0.204442	0.377736	0.172119								0.044263	0.117804	0.123213	0.027809	0.041625	0.089833	0.170623	0.053569		0.049376		0.228508
	2.12766	0.185455		0.111733		0.054735								0.052707	0.101973		-0.00719	0.019836		0.188093			0.072902		0.260342
	2.19213	0.121943		0.059077										0.059714						0.224724			0.044681
	2.25661	0.085496												0.061701
	2.32108	0.058693												0.062118
	2.38555	0.050368												0.050216
	mitosis, dual PMsat, internal
	(mm)	PMsat												HEC1
	0.19342	0.027328							0.055731			0.076407			0.111334							0.069756	0.069756
	0.2579	0.040897	0						0.08667	0.0303	0.021063	0.121649		0.108133	0.124026	0.210773						0.075899	0.075899	0.039528
	0.32237	0.071279	0.00215						0.148048	0.046528	0.027622	0.266259		0.053984	0.188248	0.286344						0.068279	0.068279	0.074435
	0.38685	0.143702	0.01505		0				0.243003	0.072853	0.022537	0.541547		0.061291	0.154366	0.385468		0.136641				0.105373	0.105373	0.146348
	0.45132	0.275063	0.089311		0.082857			0.274415	0.374238	0.135118	0.038208	0.813126		0.128899	0.133462	0.557135		0.244503			0.288959	0.237551	0.237551	0.276585
	0.5158	0.484662	0.144881	0	0.159006		0	0.349895	0.565161	0.224934	0.033737	0.929874		0.265236	0.141275	0.793049	0	0.407064		0	0.38212	0.431464	0.431464	0.429217
	0.58027	0.712064	0.154754	0.141264	0.340067	0	0.049541	0.440594	0.734136	0.358292	0.048306	0.826374		0.35328	0.282398	0.966911	0.153492	0.536176	0	0.131552	0.540326	0.694203	0.694203	0.565722
	0.64474	0.888963	0.160789	0.370111	0.528133	0.110824	0.187726	0.459281	0.903145	0.490622	0.071322	0.662256		0.465134	0.559216	1	0.334869	0.580672	0.227581	0.379345	0.692613	0.816231	0.816231	0.661202
	0.70922	0.98699	0.206984	0.510241	0.725956	0.275589	0.368703	0.55655	0.983967	0.613495	0.136931	0.484313		0.451873	0.716806	0.991723	0.588369	0.49744	0.374275	0.546259	0.666394	0.865744	0.865744	0.750648
	0.77369	0.991651	0.257081	0.756141	0.932427	0.447389	0.470299	0.697212	0.999608	0.7393	0.243427	0.337187		0.372834	0.824476	0.866186	0.816322	0.284234	0.649382	0.665153	0.770633	0.722445	0.722445	0.715683
	0.83817	0.939767	0.392389	0.862888	1	0.654416	0.661326	0.799936	0.945517	0.822101	0.41937	0.259828		0.254203	0.744503	0.590773	0.961231	0.161452	0.855595	0.615625	0.578155	0.666066	0.666066	0.615747
	0.90264	0.847827	0.574297	1	0.93146	0.714379	0.821769	0.914563	0.849605	0.888081	0.559418	0.179118		0.160191	0.518862	0.467483	0.904736	0.053613	1	0.472559	0.441295	0.635764	0.635764	0.508045
	0.96712	0.779545	0.715359	0.951632	0.807629	0.777065	0.970322	0.915466	0.771928	0.948248	0.676233	0.129961		0.120234	0.503787	0.35422	0.86935	0.039311	0.881539	0.345026	0.298263	0.629612	0.629612	0.361808
	1.03159	0.737416	0.845323	0.982423	0.816289	0.8423	1	0.961785	0.72875	0.968536	0.787662	0.097124		0.096716	0.427818	0.329421	0.765758	0	0.726884	0.188291	0.152884	0.504855	0.504855	0.195412
	1.09607	0.746068	0.924168	0.913969	0.763349	0.908238	0.941718	1	0.747347	0.969809	0.846416	0.068729		0.148966	0.35652	0.20697	0.603103	0.069762	0.322394	0.090671	0.097535	0.350042	0.350042	0.108757
	1.16054	0.791868	0.964371	0.884177	0.844337	0.978172	0.932891	0.867933	0.794144	0.980224	0.972496	0.070244		0.09092	0.351674	0.306042	0.48406	0.120492	0.123981	0.024267	0.072256	0.262527	0.262527	0.051301
	1.22501	0.884237	1	0.828703	0.840351	1	0.854107	0.850598	0.819558	1	0.997634	0.106289		0.084574	0.325818	0.383673	0.557707	0.291091	0.117032	0.026059	0	0.302786	0.302786	0.042953
	1.28949	0.954858	0.943074	0.798324	0.731818	0.954257	0.773031	0.802727	0.865327	0.983724	1.00029	0.156224		0.060741	0.700649	0.600547	0.843341	0.53849	0.229317	0.160794	0.039872	0.402325	0.402325	0.04526
	1.35396	1.00014	0.898317	0.591086	0.739824	0.882825	0.695431	0.613948	0.873368	0.958714	0.875543	0.24366		0.070103	0.990291	0.836287	1	0.752404	0.434568	0.444833	0.166554	0.584029	0.584029	0.09223
	1.41844	0.945876	0.76478	0.587381	0.693074	0.725642	0.498727	0.547286	0.885334	0.919069	0.83385	0.36304		0.135901	0.921407	0.931176	0.995275	1	0.594166	0.718835	0.422516	0.750877	0.750877	0.219716
	1.48291	0.82087	0.69227	0.480804	0.670215	0.559478	0.272461	0.375142	0.881337	0.842849	0.759863	0.516361		0.179619	0.836221	0.807531	0.993431	0.977737	0.673472	1	0.871038	0.89159	0.89159	0.40276
	1.54739	0.605963	0.60441	0.333199	0.623487	0.404365	0.192095	0.29487	0.85445	0.717619	0.687586	0.710507		0.233547	0.783753	0.637736	0.843269	0.784803	0.669516	0.978924	1	0.999575	0.999575	0.591593
	1.61186	0.408024	0.54541	0.257136	0.577967	0.276506	0.127968	0.202677	0.754058	0.608495	0.555255	0.918541		0.475154	0.61951	0.446538	0.618379	0.488407	0.492965	0.821122	0.967363	0.977488	0.977488	0.715594
	1.67634	0.260233	0.440477	0.238227	0.544795	0.238598	0.058993	0.108514	0.622227	0.465865	0.458087	0.990769		0.598745	0.376636	0.257607	0.410654	0.21214	0.20361	0.521155	0.750014	0.921282	0.921282	0.828664
	1.74081	0.154142	0.461867				0.012288	0.079573	0.453299	0.333821	0.257226	0.798875		1.0012	0.247467	0.018743				0.277121	0.541365	0.698468	0.698468	1
	1.80528	0.09651	0.449333						0.312946	0.208571	0.134242	0.538499		0.970734	0.195886	0					0.219008	0.445036	0.445036	0.889395
	1.86976	0.056979	0.53066						0.221668	0.130827	0.062684	0.288106		0.902401	0.096679	0.025599						0.251444	0.251444	0.573579
	1.93423	0.030029							0.157715	0.07874	0.036545	0.168125		0.664681	0.04176							0.118055	0.118055	0.254105
	1.99871								0.111179	0.036894	0.032094	0.109254		0.322842	0.071566							0.075075	0.075075	0.08988
	2.06318								0.075882	0.010426	0.024012	0.091833		0.246664								0.073532	0.073532	0.042496
	2.12766								0.069194			0.073372		0.232604								0.077853	0.077853
														0.162135
[truncated: 43 more columns]

## Sheet: Fig. 2c
	IgG		anti-REC8
	Dual	Standard	Dual	Standard
	0	0	66.6667	60.7143
	0	0	73.3333	78.0953
	0	0	71.4286	78.5548

## Sheet: Fig.3a
	Standard	Internal	Telomeric
	1.04451	0.885407	1.26383
	0.81661	0.931463	0.993815
	0.99175	0.299993	0.626575
	0.860402	0.703552	0.959967
	0.966064	0.819224	1.0396
	1.39239	0.96871	0.866224
	0.873006	1.00755	1.45426
	0.636781	0.882984	1.29286
	0.718612	0.958422	1.04907
	1.04305	0.861521	1.89883
	0.661089	0.91839	2.2473
	0.964954	0.984166	1.43554
	1.0115	1.48442	1.04722
	0.92251	1.09184	0.635844
	1.00842	1.36433	2.40697
	0.955908	0.805125	2.2301
	0.836218	1.04546	1.92031
	1.19061	1.57351	2.41226
	1.14888	1.55976	1.23333
	1.21031	1.019	1.72464
	1.28348
	1.09337
	1.30094
	1.18813
	0.880501
	0.817065
	1.23416
	0.792799
	0.910084
	0.894784
	0.840719
	0.921256
	1.1086
	1.36004
	1.31044
	0.896776
	0.73477
	0.707021
	0.821597
	0.786254
	1.36968
	0.907431
	1.33214
	1.24962
	1.00475
	1.71023
	1.56834
	1.14952
	1.03229
	1.2178
	1.10214
	1.74862
	1.00437
	0.945703
	0.721805
	1.25161
	1.32203
	0.73826
	0.723431
	1.17782
	0.910819
	1.62579
	1.20169
	0.739728
	1.00156
	1.12553
	1.26663
	0.475997
	0.805381
	1.19921
	0.893334
	0.757485
	0.900525
	0.740274
	0.797615
	0.777371
	0.74537
	0.842236
	0.883817
	0.939933
	1.16143
	0.523321
	0.721102
	0.990457
	0.559428
	0.91257
	0.967463
	0.779284
	0.735904
	0.770719
	0.856976
	1.37898
	1.4698
	0.882854
	1.2025
	1.18699
	0.816155
	0.871002
	0.851391
	0.742671
	1.24857
	0.908445
	0.70648
	0.545071
	1.70487
	0.976749
	1.48704
	0.972756
	1.13951
	1.07841
	0.806853

## Sheet: Fig. 3b
	% of dual PMsat chromosomes
									% of sister chromatid separation
	0	71.4286	28.5714	0	25	75			dual	standard	dual	standard
	0	50	50	0	20	80			27.7778	60.3175	0	0
	0	83.3333	16.6667	0	28.5714	71.4286			11.1111	55.5556	0	0
	0	66.6667	33.3333	0	30.7692	69.2308			0	33.3333	0	0

## Sheet: Fig. 4a
		Standard	Telomeric	Internal
		0.863181	1.40436	0.555415
		1.19285	0.843133	0.674215
		0.774573	1.23209	0.673832
		1.59065	1.4986	0.91004
		1.57256	1.25811	0.925782
		1.10676	0.929283	0.838642
		0.794859	1.60341
		1.23134	1.91768
		1.18434	1.45676
		1.16483
		0.881995
		1.04919
		0.730552
		1.01398
		0.585214
		0.709738
		0.553394

## Sheet: Fig 4b
	Standard	Telomeric	Internal
	0.96378	1.19052	1.30882
	2.43428	0.916517	1.53956
	1.2662	1.8705	1.07323
	0.800977	1.8308	0.779371
	0.963271	1.5164	1.06268
	0.74795	1.75302	0.563933
	0.573228	1.2385	1.84168
	0.233028	1.4439	1.16358
	0.420838	1.94933	1.3946
	2.12678	1.79325	1.3141
	0.902106	1.8217	1.19407
	1.05645	1.30805	0.89556
	1.32678	1.28306	1.63223
	0.738642	1.58819	1.75974
	0.767047	1.46483	1.34755
	1.56686	1.88511	1.96893
	0.455476	1.70091	1.66896
	0.546859	1.84899	1.72481
	1.165	1.71301	1.58373
	0.863569	2.14993	1.79727
	0.889461	2.41814	1.39404
	1.19142	2.06591	0.740612
	0.896906	2.20057	1.06688
	0.932147	1.69144
	0.658605	1.94434
	1.15981	1.24242
	1.40639	1.72288
	0.886844
	1.15497
	1.14503
	0.955741
	0.683726
	0.565123
	1.11123
	0.458166
	1.08593
	1.41982
	0.994675
	1.03317
	1.61707
	0.834638
	1.25409
	1.23082
	1.0971
	0.618389
	1.55454
	0.883647
	0.715259
	1.31361
	0.98842
	0.659575
	0.831788
	1.11067
	1.27192
	0.882765
	1.00822
	0.579178
	0.739538
	1.0066
	1.25426
	1.05793
	0.729471
	0.762703
	1.14817
	1.526
	1.3141
	1.39695
	1.54287
	0.48309
	1.38233
	0.584706
	0.624589
	1.53524
	0.908658
	0.998847
	1.15339
	0.432074
	0.651245
	1.09773
	1.22892
	1.40117
	1.13952
	0.486936
	0.412945
	1.38135
	0.558633
	0.791938
	0.378894
	0.401755
	0.462752
	0.911855
	1.23674
	1.71043
	0.400954
	0.450647
	1.44105
	1.21118
	0.55864
	1.1905
	0.74527
	1.4139
	0.658225
	1.16468
	1.38414
	1.45536
	1.14749
	0.450925
	1.36712
	0.524232
	0.844125
	0.616885
	1.52908
	1.22755
	0.712609
	1.57041
	1.53354
	1.57294
	1.46611
	0.318384
	0.822572
	0.729389
	0.641748
	0.733918
	1.26566
	0.821861
	1.16358
	0.995473
	1.06851
	1.04632
	0.608042
	1.13783
	0.33608
	0.982903
	0.798779
	1.89426
	2.16869
	0.876426
	0.727641
	0.706545
	0.605628
	0.498996
	0.548229
	0.671125
	0.694789
	1.1233
	1.47062
	1.0524
	1.35574
	1.9326
	1.19506
	0.997747
	1.24214
	1.64852
	1.30791
	1.53551
	1.16204
	0.778709
	0.485045
	0.585793
	0.797501

## Sheet: Fig. 4c
	Standard	Telomeric	Internal
	1.00358	3.52242	0.898759
	1.01778	3.03117	1.05151
	0.82829	2.78891	0.999403
	1.0177	2.60313	1.12917
	0.955634	2.32692	0.974127
	0.850795	3.50735	0.903666
	0.935159	2.23374	1.08523
	0.955734	3.43467	0.906574
	1.08108	1.43651	1.4555
	1.25429	2.87735	1.0665
	1.13586	1.85093	0.996539
	0.824243	1.67175	1.197
	1.00147		0.944473
	0.921417		0.876086
	0.969974
	0.981093
	0.946722
	1.1549
	1.15381
	0.963858
	1.11348
	0.961779
	0.971451
	1.09163
	1.07825
	0.919037
	1.07118
	0.936632
	1.10521
	0.887587
	0.891348
	1.12819
	1.36937
	0.762146
	0.905058
	1.25094
	1.18754
	1.11638
	1.00253
	1.04052
	0.930203
	0.888082
	1.23194
	0.681855
	0.857879
	0.753649
	1.11936
	0.953272
	0.741137
	0.772332
	0.981227
	0.843104
	1.08147
	1.51605
	1.04937
	1.0926
	1.02403
	1.04415
	0.943047
	0.864399
	0.890954
	0.857397
	0.859381
	1.02357
	1.08678
	1.18513
	0.939865
	1.08398
	0.941104

## Sheet: Fig. 5c
	Control	5-Itu
	2.02778	3.58104
	2.04692	2.41205
	0.866126	3.23644
	1.35089	1.59261
	0.930696	1.47257
	0.668239	1.94081
	0.289899	0.94944
	0.648166	1.16401
	0.4067	0.975608
	0.572069	1.54394
	0.878425	1.63902
	0.615948	1.01886
	1.22845	1.39435
	1.11398	1.21713
	1.26492	1.59871
	1.10984	1.01715
	0.560106	1.06518
	1.46644	0.665616
	0.49525	0.307364
	0.751098	1.1424
	2.73256	0.659971
	0.616679	0.282466
	0.945212	0.280036
	0.4136	0.46559
		0.289855

## Sheet: Fig. 5d
	Control	BAY
	0.814367	0.611935
	0.465827	0.150675
	0.920874	0.235572
	0.79727	0.378392
	0.82282	0.234192
	0.868687	0.317951
	0.519831	0.359117
	0.490504	0.178694
	1.09145	0.301798
	0.709577	0.427975
	0.634886	0.395266
	0.574068	0.45088
	1.31958	0.587594
	0.920242	0.434095
	1.39179	0.37924
	1.09206	0.466214
	0.859501	0.479257
	0.930716	0.240648
	1.31814	0.37207
	0.738656	0.403008
	0.56759	0.586795
	1.4416	0.438547
	1.25187	0.190455
	1.24535	0.093861
	1.87373	0.156705
	1.68195	0.355196
	1.0197	0.149821
	1.63786	0.309453
		0.294556
		0.313651
		0.289139
		0.498093
		0.767295
		0.715248
		0.356853
		0.49052
		0.486365
		0.244041
		0.19702
		0.258667
		0.426469
		0.29784

## Sheet: Fig. 5e
	Control	BAY
	0.80744	0.137108
	0.931386	0.162135
	0.82078	0.045427
	0.329598	0.107953
	0.554071	0.069653
	0.734418	0.086677
	0.4936	0.114698
	1.05727
	1.37055
	0.828343
	1.35433
	0.950686
	1.30109
	1.8755
	1.14625
	1.44469

[truncated: 20 more sheets: Fig. 5f, Fig.6a, Fig. 6b, Fig. 6c, Sup. Fig. 1c, Sup. Fig. 1d, Sup. Fig. 3c, Sup. Fig 5a, Sup. Fig.6a, Sup. Fig 6b, Sup. Fig 6c, Sup. Fig. 7a, Sup. Fig. 7b, Sup. Fig. 7c, Sup. Fig. 8b, Sup. Fig. 8c, Sup. Fig. 8d, Sup. Fig. 8e, Sup. Fig. 8f, Sup. Fig. 10d]
